# Supplementary material for: Antioxidant Activity of Phenolic Extraction from Different Sweetpotato (Ipomoea batatas (L.) Lam.) Blades and Comparative Transcriptome Analysis Reveals Differentially Expressed Genes of Phenolic Metabolism in Two Genotypes
Source: Genes (Basel). 2022 Jun 16;13(6):1078. doi: 10.3390/genes13061078 (PMC9222414; doi:10.3390/genes13061078)
Supplement: Supplementary file 1 [file genes-13-01078-s001.zip]

Archive with 4 entries (4 files):
- Table S1.pdf
- Table S2.pdf
- table S3.pdf
- Table S4.pdf
